# Supplementary material for: Changes in the Pharmacokinetics and Pharmacodynamics of Sildenafil in Cigarette and Cannabis Smokers
Source: Pharmaceutics. 2021 Jun 13;13(6):876. doi: 10.3390/pharmaceutics13060876 (PMC8231986; doi:10.3390/pharmaceutics13060876)
Supplement: Supplementary file 1 [file pharmaceutics-13-00876-s001.zip]

Archive with 1 entries (1 files):
- pharmaceutics-1235675-sup.pdf
